# Supplementary material for: Stream Physical Characteristics Impact Habitat Quality for Pacific Salmon in Two Temperate Coastal Watersheds
Source: PLoS One. 2015 Jul 29;10(7):e0132652. doi: 10.1371/journal.pone.0132652 (PMC4519098; doi:10.1371/journal.pone.0132652)
Supplement: S1 Table — (TXT) [file pone.0132652.s001.txt]

		Peterson Creek						Cowee Creek
	Air Temp	Stream temp	DO	Spec discharge	Spec cond	Turbitidy		Stream temp	DO	Spec discharge	Spec cond	Turbitidy
Date	C	C	mg L-1	mm hr-1	�s cm-1	NTU		C	mg L-1	mm hr-1	�s cm-1	NTU
5/1/2013	3.885	3.885	13.7629	0.2259	20	0.5792		1.3433	12.9946	0.0949	58.75	0.3167
5/2/2013	6.105	6.105	14.4	0.8033	19.4583	0.7208		1.06	13.4988	0.3474	40.0833	2.2208
5/3/2013	7.215	7.215	14.4663	0.8582	18.4583	0.7042		1.5275	13.5367	0.444	35.4583	1.5
5/4/2013	8.88	8.88	14.5492	2.1797	17.25	4.8083		1.0321	13.6817	0.9128	29.2083	16.675
5/5/2013	7.77	7.77	14.4425	1.388	15.7917	2.7167		1.4908	13.5425	0.9026	28.4583	13.1333
5/6/2013	6.105	6.105	14.1317	0.4689	15.8333	1.3042		2.2388	13.2346	0.5114	34.9167	1.8083
5/7/2013	5.55	5.55	14.0442	0.3584	15.9583	0.9292		2.6863	13.0979	0.3708	39.375	0.1917
5/8/2013	8.325	8.325	13.9533	0.3503	16	0.8042		2.9138	13.0175	0.3563	40.25	0.0833
5/9/2013	9.99	9.99	14.01	0.4354	15.9583	0.7083		2.9742	13.0896	0.4056	37.9167	0.3417
5/10/2013	9.99	9.99	13.9588	0.5121	15.4583	0.6708		3.0383	13.0571	0.4774	35.75	0.825
5/11/2013	8.88	8.88	13.9413	0.6689	15	0.775		2.6413	13.0638	0.6676	31.75	4.0542
5/12/2013	9.435	9.435	13.8713	0.8588	14.875	0.8333		2.7079	12.985	0.7836	29.2917	5.1917
5/13/2013	8.88	8.88	13.9154	0.9436	14	0.7917		2.6117	13.0208	0.892	28.1667	6.6125
5/14/2013	8.325	8.325	13.9717	1.1372	13.7917	1.2042		2.6858	13.0796	0.9258	27.5	6.9375
5/15/2013	8.88	8.88	13.9471	1.2163	14.1667	1.6875		2.9533	13.0504	0.8077	29	6.6875
5/16/2013	8.88	8.88	13.59	0.4446	13.9167	0.8958		3.5204	12.8354	0.4728	36.8333	1.2625
5/17/2013	10.545	10.545	13.4675	0.4653	13.5833	0.75		3.4871	12.7721	0.4686	36.3333	0.2958
5/18/2013	6.105	6.105	13.6208	0.7808	13.375	0.9917		3.0608	13.0008	0.7981	29	5.5333
5/19/2013	3.885	3.885	13.6417	0.4312	14.4167	0.6625		3.0696	13.1533	0.4693	35.5	1.0667
5/20/2013	5.55	5.55	13.3417	0.1798	15.3333	0.4792		3.4733	13.005	0.283	43.6667	0.0333
5/21/2013	8.88	8.88	13.1091	0.1737	15.1739	0.4826		3.8408	12.8275	0.2467	45.6667	0
5/22/2013	8.88	8.88	12.8504	0.2345	14.3333	0.5542		4.2121	12.6621	0.2794	42.625	0.1125
5/23/2013	9.99	9.99	12.6729	0.2531	14.2917	0.5375		4.2388	12.67	0.3287	38.5833	0.2
5/24/2013	10.545	10.545	12.3967	0.2702	14.125	0.5167		3.9846	12.7517	0.4443	33.3333	0.5333
5/25/2013	11.1	11.1	12.2738	0.2693	14.0417	0.5542		4.1558	12.7592	0.5251	30.625	0.7625
5/26/2013	11.655	11.655	12.0054	0.2692	14.0417	0.5792		4.5221	12.6496	0.5605	29.5833	1.2125
5/27/2013	13.875	13.875	11.8754	0.3009	14	0.65		4.7788	12.5271	0.6514	27.5417	2.225
5/28/2013	14.985	14.985	11.7938	0.3077	13.8333	0.6208		4.8708	12.4638	0.7746	24.875	3.2625
5/29/2013	14.43	14.43	11.5017	0.287	13.6667	0.625		4.9775	12.4642	0.8379	23.5	3.8375
5/30/2013	12.765	12.765	11.5554	0.2568	13.8333	0.5375		4.6358	12.6375	0.7154	24.6667	3.0708
5/31/2013	9.435	9.435	11.61	0.2407	14.1667	0.6125		4.2738	12.7904	0.7174	25.125	3.0625
6/1/2013	7.77	7.77	12.4633	0.7511	14.25	0.875		3.8092	12.98	0.7939	24.9583	4.0833
6/2/2013	9.435	9.435	12.3046	0.361	15.1667	0.5458		4.4588	12.7604	0.4888	31.0833	1.7
6/3/2013	8.88	8.88	11.9133	0.1501	16.5	0.4708		4.6333	12.6096	0.3841	33.6667	1.2542
6/4/2013	10.545	10.545	11.8283	0.4376	15.2083	0.7625		4.4813	12.6454	0.6091	27.5833	3.6833
6/5/2013	7.77	7.77	12.0663	0.3887	15.0417	0.5375		4.1983	12.7521	0.525	28.2083	2.025
6/6/2013	9.99	9.99	11.9771	0.2625	15.6667	0.5333		4.7367	12.5392	0.4235	31.2083	1.2792
6/7/2013	11.1	11.1	11.7067	0.2456	16	0.5292		5.1621	12.3633	0.4112	31.625	0.9208
6/8/2013	11.655	11.655	11.3571	0.1471	17.0417	0.6		5.44	12.3638	0.3851	31.4167	0.9583
6/9/2013	12.765	12.765	10.8238	0.0936	18.2083	0.6458		5.9829	12.2763	0.3995	30.5833	1.3458
6/10/2013	14.43	14.43	10.5692	0.0921	17.9167	0.6083		6.3054	12.1942	0.5025	26.625	2.1917
6/11/2013	16.095	16.095	10.1048	0.0817	18.4348	0.4913		6.2917	12.1658	0.5821	24.0417	2.9792
6/12/2013	16.65	16.65	9.6708	0.0677	20.2083	0.3917		6.5	12.1221	0.5912	23.4583	2.3208
6/13/2013	11.1	11.1	9.5896	0.0587	21.0833	0.4292		6.0225	12.2704	0.5122	24.2083	1.8792
6/14/2013	14.43	14.43	9.4329	0.0474	23.7917	0.3833		6.5621	12.1388	0.4354	26.4167	1.8708
6/15/2013	18.315	18.315	9.3954	0.0465	24.0417	0.4		6.9442	12.0483	0.5294	23.7083	3.0417
6/16/2013	19.98	19.98	9.01	0.0406	24.75	0.4083		7.0588	12.0208	0.6479	20.5	3.8917
6/17/2013	20.535	20.535	8.5358	0.0343	26.375	0.4417		7.2229	11.9058	0.6555	20.0833	3.775
6/18/2013	16.095	16.095	8.5817	0.0307	27.4583	0.3708		6.7829	12.0263	0.6147	20.2917	3.7542
6/19/2013	18.315	18.315	8.6304	0.0272	29.625	0.3917		7.2829	11.9096	0.618	19.625	5.3542
6/20/2013	17.205	17.205	8.4725	0.0236	31.0417	0.3958		7.1413	11.9396	0.6224	19.2083	5.95
6/21/2013	17.76	17.76	8.2804	0.0207	35.25	0.4167		7.53	11.8479	0.5772	19.5833	6.175
6/22/2013	14.985	14.985	8.0217	0.0188	38.0833	0.4125		7.1204	11.9213	0.5616	19.4583	5.4083
6/23/2013	15.54	15.54	8.3163	0.0184	40.375	0.4		7.2796	11.805	0.483	20.625	5.3083
6/24/2013	17.205	17.205	8.2458	0.0169	41.5	0.4167		7.4296	11.6833	0.5077	19.5833	6.3625
6/25/2013	17.76	17.76	8.1329	0.015	43.4167	0.425		7.9092	11.5708	0.6233	16.9583	7.125
6/26/2013	15.54	15.54	8.0033	0.0148	45.8333	0.5083		7.4563	11.7588	0.593	17.6667	6.7208
6/27/2013	13.875	13.875	8.66	0.0353	35.0417	0.7833		7.2054	11.9288	0.636	18.5	6.05
6/28/2013	14.985	14.985	8.9579	0.05	22.4583	1.1167		7.4808	11.8908	0.477	19.875	5.7375
6/29/2013	16.095	16.095	8.4592	0.0296	27.125	0.9208		7.2288	11.8817	0.4176	20	5.3875
6/30/2013	17.76	17.76	7.855	0.0206	33.2083	1.2875		8.1333	11.6813	0.4151	19.75	4.8
7/1/2013	13.875	13.875	7.9358	0.0904	35	2.2875		7.7258	11.7263	0.5212	18.5	6.0208
7/2/2013	11.655	11.655	9.6842	0.5199	16.3333	1.3042		7.1654	11.9371	0.8307	16.875	15.7375
7/3/2013	12.21	12.21	10.07	0.3764	16.1667	1.2792		6.63	12.1204	0.7044	17.9583	54.725
7/4/2013	13.32	13.32	9.8217	0.1875	17.9167	1.4375		6.5754	12.1479	0.5609	18.5417	19.2125
7/5/2013	13.32	13.32	9.2304	0.076	21.9167	1.3875		6.5625	12.15	0.4226	19.7917	11.6958
7/6/2013	13.32	13.32	8.7046	0.0449	27.0417	1.1		6.7283	12.0504	0.342	21	8.4917
7/7/2013	14.43	14.43	8.2833	0.0339	30.7083	1.0333		6.8642	11.9563	0.3052	21.9583	7.1125
7/8/2013	12.765	12.765	9.1658	0.3077	24.375	1.9458		7.5292	11.7679	0.5945	18.6667	10.175
7/9/2013	11.1	11.1	10.205	0.4119	16.8333	1.4333		6.6054	12.0625	0.5753	17.7083	7.3292
7/10/2013	13.32	13.32	9.8446	0.2168	18.2083	1.9125		6.9492	11.9204	0.3981	19.875	6.6292
7/11/2013	12.21	12.21	8.9733	0.0787	22.1667	1.6833		6.7263	11.9288	0.3284	20.6667	6.1042
7/12/2013	12.765	12.765	8.6046	0.0498	27.0417	1.175		6.9838	11.9004	0.2918	21.5833	5.3042
7/13/2013	13.32	13.32	8.3738	0.0407	29.875	1.075		7.445	11.8442	0.3173	20.375	5.175
7/14/2013	13.32	13.32	8.5892	0.0356	31.4167	0.975		7.4154	11.9154	0.2984	20.2083	4.6917
7/15/2013	13.32	13.32	8.4221	0.0302	33.3333	0.7958		7.6079	11.8321	0.2888	19.875	4.775
7/16/2013	16.095	16.095	8.2296	0.0261	36.5	0.7167		7.9683	11.6654	0.3276	18.5417	5.9083
7/17/2013	18.315	18.315	7.9075	0.0234	38.25	0.4125		8.3171	11.5058	0.3774	16.6667	7.4
7/18/2013	14.985	14.985	7.6296	0.0194	41.625	0.35		8.1171	11.5829	0.403	15.7917	7.6
7/19/2013	14.985	14.985	7.1804	0.0154	46.5	0.3792		7.4608	11.7108	0.3654	16.75	6.95
7/20/2013	13.875	13.875	7.0696	0.0155	52.0417	0.4333		7.3888	11.6313	0.373	16.9583	7.1958
7/21/2013	12.765	12.765	7.6075	0.027	47.5417	0.5208		7.4025	11.7096	0.6965	14.1667	15.8417
7/22/2013	14.985	14.985	9.3163	0.0758	24.2083	0.6417		7.3783	11.6146	0.4981	15.7083	12.6792
7/23/2013	16.095	16.095	8.8288	0.0505	26.5833	0.4625		7.7604	11.4475	0.4469	15.7917	10.4333
7/24/2013	13.875	13.875	8.3133	0.0364	30.3333	0.5542		7.5779	11.4433	0.4253	15.75	8.7792
7/25/2013	14.43	14.43	8.2433	0.0299	34.4583	0.6375		7.5958	11.4146	0.3722	16.875	7.6958
7/26/2013	13.32	13.32	8.2663	0.028	35.75	0.4542		7.3313	11.4717	0.3408	17.875	6.825
7/27/2013	14.985	14.985	8.1613	0.0237	37.3333	0.4542		7.5996	11.4054	0.3224	18.125	7.0917
7/28/2013	17.205	17.205	7.9683	0.0214	40.6667	0.4792		8.1138	11.27	0.3739	16.4583	8.6167
7/29/2013	18.87	18.87	7.5458	0.0166	45.125	0.5542		8.4779	11.2	0.4226	14.8333	8.4167
7/30/2013	18.87	18.87	6.8367	0.0116	55.9583	0.6		8.7325	11.165	0.4475	14	8.4375
7/31/2013	17.76	17.76	6.3567	9.09E-03	64.125	0.6917		8.6788	11.1871	0.4445	13.875	7.8708
8/1/2013	17.76	17.76	6.1813	8.41E-03	70.25	0.6417		8.7071	11.1233	0.4223	14.3333	7.0042
8/2/2013	16.65	16.65	5.9379	7.35E-03	75.375	0.6542		8.7342	11.1163	0.4182	14.3333	7.3167
8/3/2013	16.095	16.095	5.7579	6.84E-03	76.2083	0.6458		8.8	11.1271	0.413	14.7083	8.3125
8/4/2013	13.875	13.875	6.035	8.71E-03	75.8333	0.7417		7.9013	11.3533	0.4135	14.875	10.7333
8/5/2013	14.985	14.985	7.3438	0.0169	56.4583	0.7917		7.8046	11.4133	0.4125	15.0833	9.8167
8/6/2013	16.095	16.095	7.6367	0.0209	45.25	1.0542		8.2938	11.2317	0.3738	15.4583	6.9667
8/7/2013	17.205	17.205	7.0417	0.0161	47.2917	1.3		8.5958	11.1163	0.3542	15.6667	6.8708
8/8/2013	14.985	14.985	6.6063	0.0139	50.7083	1.1833		8.3942	11.2025	0.4234	14.7083	7.8125
8/9/2013	14.43	14.43	7.3892	0.0246	44.375	1.4667		8.4121	11.3738	0.5945	14.875	15.6667
8/10/2013	14.43	14.43	7.1796	0.0241	37.3333	2.2042		7.6463	11.4663	0.3926	16.3333	10.9542
8/11/2013	15.54	15.54	6.3121	0.0151	45.0833	1.8		7.9813	11.3654	0.3687	16.2917	9.8833
8/12/2013	17.76	17.76	5.4388	0.0101	56.8333	1.7042		8.5358	11.23	0.3793	15.4583	7.2958
8/13/2013	16.095	16.095	5.0167	7.60E-03	62.4167	1.2826		8.6858	11.2125	0.3879	15	7.1708
8/14/2013	17.76	17.76	4.2125	4.88E-03	69.375	0.9875		8.6917	11.1758	0.3734	14.9167	8.0833
8/15/2013	17.205	17.205	3.8142	3.65E-03	75.5417	0.8583		8.785	11.1521	0.3827	14.625	3.5875
8/16/2013	14.43	14.43	6.0942	0.0708	52.125	1.9042		8.4342	11.2975	0.4583	14.4167	4.7708
8/17/2013	13.875	13.875	7.6771	0.0799	23.75	2.9957		7.9442	11.3975	0.4145	15.625	4.275
8/18/2013	11.655	11.655	8.7463	0.3326	21.625	3.3667		7.9059	11.4571	0.6831	16.4118	12.2176
8/19/2013	12.765	12.765	8.8692	0.217	21.5	2.9792		7.4853	11.6153	0.4449	17.4667	6.3533
8/20/2013	12.765	12.765	7.8929	0.0695	26.1667	2.4875		7.4567	11.695	0.3717	17.5833	5.8333
8/21/2013	12.765	12.765	7.3458	0.0475	29.5833	1.7542		7.9186	11.52	0.3119	18	2.4714
8/22/2013	12.765	12.765	6.665	0.0354	31.0417	1.4		7.6775	11.5575	0.2827	18.25	1.95
8/23/2013	13.32	13.32	5.9217	0.0268	33.75	1.0708				0.2717
8/24/2013	12.21	12.21	6.4788	0.0618	33.1667	1.7417				0.4258
8/25/2013	12.765	12.765	8.6225	0.1324	20.2083	2.0417				0.4091
8/26/2013	13.32	13.32	8.2863	0.1118	21.125	2.025		16	2.5	0.3939	16	2.5
8/27/2013	13.875	13.875	7.6883	0.0742	24.0833	1.8417				0.3332
8/28/2013	14.43	14.43	6.1608	0.0459	29.625	1.8125				0.2964
8/29/2013	13.32	13.32	5.3925	0.0327	33.25	1.975		19.4615	2.3308	0.2712	19.4615	2.3308
8/30/2013	11.1	11.1	4.8792	0.0292	36.7083	1.8875		18.7083	2.3458	0.2744	18.7083	2.3458
8/31/2013	13.32	13.32	6.9475	0.0977	27.875	3.1583		16.5417	9.0667	0.5521	16.5417	9.0667
9/1/2013	13.32	13.32	9.53	0.5927	18.5	4.0417		16.4167	16.5917	0.8021	16.4167	16.5917
9/2/2013	15.54	15.54	8.6875	0.1649	21.375	2.9792		17	15.5042	0.489	17	15.5042
9/3/2013	14.43	14.43	7.2325	0.0706	25.75	1.875		17.375	13.5917	0.392	17.375	13.5917
9/4/2013	12.765	12.765	8.665	0.4719	22.7083	7.1292		17.625	20.15	0.5872	17.625	20.15
9/5/2013	13.875	13.875	9.8833	0.5824	18.4167	9.987		18.0417	27.675	0.5838	18.0417	27.675
9/6/2013	13.32	13.32	8.8721	0.1431	21.9167	3.6333		18.2083	33.2667	0.4886	18.2083	33.2667
9/7/2013	15.54	15.54	8.8142	0.1538	21.5833	5.5333		16.4583	35.1958	0.7087	16.4583	35.1958
9/8/2013	12.765	12.765	9.6558	0.4792	19.5	10.6875		17.3333	48.075	1.1153	17.3333	48.075
9/9/2013	12.21	12.21	9.0042	0.1391	22.1667	7.6542		18.75	25.4667	0.5474	18.75	25.4667
9/10/2013	9.99	9.99	8.3813	0.0703	26.0833	2.4042		21.4167	17.725	0.3616	21.4167	17.725
9/11/2013	14.43	14.43	8.6121	0.0978	28.4167	2.4375		19.6667	16.3042	0.4852	19.6667	16.3042
9/12/2013	13.32	13.32	8.1383	0.0779	28.3333	2.8667		18.7083	18.3292	0.4674	18.7083	18.3292
9/13/2013	11.1	11.1	8.1854	0.0552	30.9167	2.4875		21.125	18.4167	0.3233	21.125	18.4167
9/14/2013	11.655	11.655	7.6613	0.0408	32.5417	2.9542		22.75	17.8208	0.26	22.75	17.8208
9/15/2013	11.1	11.1	7.4908	0.032	35.2917	3.3		23.4167	20.2958	0.2335	23.4167	20.2958
9/16/2013	12.21	12.21	8.5538	0.1852	30.2083	4.85		23.2917	28.0917	0.3805	23.2917	28.0917
9/17/2013	10.545	10.545	9.9213	0.2764	20.5833	5.1875		24.875	23.2625	0.4873	24.875	23.2625
9/18/2013	10.545	10.545	10.3458	0.4143	19.625	4.9375		25.375	15.7667	0.6797	25.375	15.7667
9/19/2013	8.88	8.88	10.5196	0.6084	19.75	5.5417		26.125	6.2917	0.6156	26.125	6.2917
9/20/2013	11.1	11.1	10.5854	0.7313	20	4.5625		24.125	7.8333	0.878	24.125	7.8333
9/21/2013	9.435	9.435	10.79	0.9735	19	4.8875		21.5417	10.5875	0.964	21.5417	10.5875
9/22/2013	9.435	9.435	10.3929	0.2742	20.7083	3.1708		25.5417	5.4167	0.5796	25.5417	5.4167
9/23/2013	10.545	10.545	10.5908	0.2655	20.3333	2.8833		28.6364	2.9955	0.4349	28.6364	2.9955
9/24/2013	7.77	7.77	10.4163	0.1027	21.9565	2.1333		32.375	1.8208	0.2787	32.375	1.8208
9/25/2013	6.105	6.105	10.4325	0.0612	25.5417	1.6208		35.125	1.2833	0.2173	35.125	1.2833
9/26/2013	8.88	8.88	10.1075	0.0774	25	1.8917		32.9167	2.0625	0.2693	32.9167	2.0625
9/27/2013	8.325	8.325	10.6992	0.2015	19.2917	2.1208		30.0833	2.25	0.3261	30.0833	2.25
9/28/2013	8.325	8.325	10.17	0.0889	21.7917	2.0708		32.75	1.7	0.2406	32.75	1.7
9/29/2013	7.77	7.77	9.9717	0.0629	24.9583	1.8		36.4583	1.8	0.1872	36.4583	1.8
9/30/2013	9.435	9.435	9.8838	0.0502	27.1667	1.6958		38.7917	1.4667	0.1558	38.7917	1.4667
10/1/2013	9.435	9.435	9.715	0.0422	28.75	1.9417		39	1.9042	0.1522	39	1.9042
10/2/2013	10.545	10.545	10.2092	0.063	27.3333	3.9458		39.5	2.5833	0.1547	39.5	2.5833
10/3/2013	8.325	8.325	10.1396	0.0581	26.9583	5.825		39.4583	3.55	0.1725	39.4583	3.55
10/4/2013	8.325	8.325	11.1121	0.3004	21.4583	4.6417		29.0417	7.2292	0.5002	29.0417	7.2292
10/5/2013	7.215	7.215	11.4779	0.6466	19.25	2.5875		32.5833	6.4	0.4208	32.5833	6.4
10/6/2013	4.44	4.44	11.0471	0.1609	21.7083	3.2		39.5833	7.2542	0.2133	39.5833	7.2542
10/7/2013	5.55	5.55	10.8196	0.0742	26.5	5.6167		43.6667	5.425	0.1549	43.6667	5.425
10/8/2013	4.44	4.44	10.7675	0.0537	29.25	6.4375		46.375	3.8958	0.1315	46.375	3.8958
10/9/2013	8.325	8.325	11.7042	1.1477	21.75	3.4909		31.2917	12.4708	0.6849	31.2917	12.4708
10/10/2013	7.77	7.77	11.5658	0.3034	22	1.2		37.7083	2.1792	0.311	37.7083	2.1792
10/11/2013	7.215	7.215	11.4908	0.1832	22.4583	1.3917		39.7083	0.9958	0.2615	39.7083	0.9958
10/12/2013	7.77	7.77	11.4004	0.1239	23.25	2.9417		42.7083	0.4917	0.2007	42.7083	0.4917
10/13/2013	8.325	8.325	11.1588	0.1098	24.7917	3.6625		44.5417	0.6583	0.2098	44.5417	0.6583
10/14/2013	8.325	8.325	12.1446	1.2526	19.5417	2.3667		27.9167	6.3917	0.754	27.9167	6.3917
10/15/2013	6.66	6.66	11.7804	0.2753	20.7917	1.1		36.2917	1.6708	0.3364	36.2917	1.6708
10/16/2013	8.325	8.325	11.3371	0.1078	22.9583	1.1167		41.75	0.6167	0.229	41.75	0.6167
10/17/2013	6.66	6.66	11.1725	0.0694	26.5833	0.7958		43.875	0.45	0.1889	43.875	0.45
10/18/2013	6.66	6.66	11.0358	0.054	28	0.7083		44.375	0.275	0.1771	44.375	0.275
10/19/2013	8.88	8.88	11.455	0.2207	24	1.1958		35.2917	1.725	0.3477	35.2917	1.725
10/20/2013	8.88	8.88	11.9333	0.8454	19.5417	1.6083		24.25	7.0292	0.7789	24.25	7.0292
10/21/2013	4.995	4.995	11.8871	0.4874	20	1.0583		27.7083	10.7333	0.5039	27.7083	10.7333
10/22/2013	3.885	3.885	11.8233	0.1146	22.4583	0.8292		33.875	7.4167	0.2862	33.875	7.4167
10/23/2013	8.325	8.325	11.93	0.5453	20.8333	1.2375		29.2083	10	0.6551	29.2083	10
10/24/2013	7.77	7.77	11.95	0.5109	19.4583	0.9292		26.75	5.8708	0.6367	26.75	5.8708
10/25/2013	7.77	7.77	11.7538	0.2738	20.7083	1.0708		31.4583	3.7667	0.4519	31.4583	3.7667
10/26/2013	6.105	6.105	12.2558	0.8482	18.1667	1.2917		28.5417	2.8583	0.5525	28.5417	2.8583
10/27/2013	3.33	3.33	12.1613	0.1808	20.375	1.8167		36.5833	1.6208	0.2919	36.5833	1.6208
10/28/2013	7.77	7.77	11.5496	0.0833	23.375	0.7125		39.7917	1.0583	0.2267	39.7917	1.0583
10/29/2013	7.215	7.215	11.2004	0.0651	25.7917	0.7375		41.125	0.75	0.2104	41.125	0.75
10/30/2013	7.215	7.215	11.4383	0.1701	23.7083	1.0417		39.3333	1.6125	0.2826	39.3333	1.6125
10/31/2013	6.66	6.66	12.065	0.4554	18.5833	1.0875		31.4583	1.9958	0.4701	31.4583	1.9958
